# Supplementary material for: Candidatus Liberibacter asiaticus encodes a functional BolA transcriptional regulator related to motility, biofilm development, and stress response
Source: Front Microbiol. 2026 Jan 29;17:1717228. doi: 10.3389/fmicb.2026.1717228 (PMC12894273; doi:10.3389/fmicb.2026.1717228)
Supplement: Supplementary file 2 [file Table_1.xlsx]

## Sheet: Sheet1
Table S1 Primers used in the article
Primer	Sequence	Enzyme	Length(bp)
BolA-UF	CGCGGATCCCCTGTGCGCCCGCGGTGCC	BamH Ⅰ	509	Used for cloning the upper homologous arm of BolA
BolA-UR	GTCTTCAGTCCCATTTCCCTGTTTTGC
BolA-DF	GAACTGCCCTAGGACCTG		510	Used for cloning the lower homologous arm of BolA
BolA-DR	GCTCTAGAGTTCCGTGCCGATCCGTG	Xba Ⅰ
pK18-cx-F	GGGCCTCTTCGCTATTAC
pK18cx-R	GATATCGACCCAAGTACCGCC
CLas BolA-F	CTGCAGCCCGGGGGATCTAAAAAATAATTATATCCCT		648	Used for cloning the BolA gene fragment.
CLas BolA-R	CTCTAGAACTAGTGGTTAATGGTTTTTAAGGGTATG
MCS-F	GATTACGCCAAGCGCGC
MCS-R	GATTACGCCAAGCGCGC
